# Supplementary material for: Flavonolignans Inhibit IL1-β-Induced Cross-Talk between Blood Platelets and Leukocytes
Source: Nutrients. 2017 Sep 15;9(9):1022. doi: 10.3390/nu9091022 (PMC5622782; doi:10.3390/nu9091022)
Supplement: Supplementary file 1 [file nutrients-09-01022-s001.zip]

Archive with 1 entries (1 files):
- nutrients-222422-supplementary.pdf
